# Supplementary material for: Glycinebetaine Biosynthesis in Response to Osmotic Stress Depends on Jasmonate Signaling in Watermelon Suspension Cells
Source: Front Plant Sci. 2018 Oct 12;9:1469. doi: 10.3389/fpls.2018.01469 (PMC6194323; doi:10.3389/fpls.2018.01469)
Supplement: Supplementary file 3 [file Table_1.XLS]

## Sheet: Sheet1
Table S1. Primers used for quantitative real-time PCR
Gene	Forward/reverse primers	Length (bp)	Amplicon (bp)	Description
18sa	F: 5’-CATCCAAGGAAGGCAGCAGG-3’	20	91	Watermelon 18S rRNA
	R: 5’-CAGACTCGAAGAGCCCGGTA-3’	20
ClBADH	F: 5’-CGGAAGATGTAGAGTTAGCAGTTG-3’	24	107	Betaine dehydrogenase
	R: 5’-ACGCAAATACTTGGCACGAT-3’	20
ClCMO	F: 5’-ATCTCGGCGGCTTTATCC-3’	18	119	Choline monooxygenase
	R: 5’-CAGGAGCTGGGTGGAGTGA-3’	19
ClACS	F: 5’-GGATTGCCAGAGTTCAGA-3’	18	109	Ethylene biosynthesis
	R: 5’-CTCCAGTTGCTCCACCA-3’	17
ClAOC	F: 5’-CGGTCCATTGTTCACTCA-3’	18	103	JA biosynthesis
	R: 5’-GGCACTGGCTTGGCTAC-3’	17
ClACO	F: 5’-TGGCATCATCCTCCTCTT-3’	18	194	Ethylene biosynthesis
	R: 5’-GTCGTCCAGTTCCACTTGTT-3’	20
a Reference gene
