# Supplementary material for: Glycinebetaine Biosynthesis in Response to Osmotic Stress Depends on Jasmonate Signaling in Watermelon Suspension Cells
Source: Front Plant Sci. 2018 Oct 12;9:1469. doi: 10.3389/fpls.2018.01469 (PMC6194323; doi:10.3389/fpls.2018.01469)
Supplement: Supplementary file 5 [file Table_3.XLS]

## Sheet: Sheet1
Table S3. List of domain hits of CMO protein
Name	Accession	Description	Interval	E-value
RHO_alpha_C_CMO-like	cd08883	C-terminal catalytic domain of plant choline monooxygenase (CMO) and related aromatic ring hydroxylating dioxygenases	239-416	1.99e-89
Rieske_RO_Alpha_CMO	Cd03541	Rieske non-heme iron oxygenase (RO) family	90-207	1.22e-71
HcaE	COG4638	Phenylpropionate dioxygenase or related ring-hydroxylating dioxygenase, large terminal subunit [Inorganic ion transport and metabolism, General function prediction only]	67-411	4.47e-38
Ring_hydroxyl_A	Pfam00848	Ring hydroxylating alpha subunit (catalytic domain)	234-409	4.34e-27
anthran_1_2_A	TIGR03228	anthranilate 1,2-dioxygenase, large subunit	73-308	1.18e-23
Rieske	pfam00355	Rieske [2Fe-2S] domain	90-177	1.5e-17
benzo_1_2_benA	TIGR03229	benzoate 1,2-dioxygenase, large subunit	71-268	4.21e-17
PLN02518	PLN02518	pheophorbide a oxygenase	91-163	0.00152
