# Supplementary material for: Glycinebetaine Biosynthesis in Response to Osmotic Stress Depends on Jasmonate Signaling in Watermelon Suspension Cells
Source: Front Plant Sci. 2018 Oct 12;9:1469. doi: 10.3389/fpls.2018.01469 (PMC6194323; doi:10.3389/fpls.2018.01469)
Supplement: Supplementary file 6 [file Table_4.XLS]

## Sheet: Sheet1
Table S4. Physical properties of translated proteins of genes
Gene name	Protein length (Amino acid)	Molecular mass (kDa)	Isoelectric point (pI)	Species	Reference
BADH	503	54.5	5.29	Watermelon
	494	53.6	5.65	Sorghum	Wood et al., 1996
	503	54.6	5.32	Jatropha	Zhang et al., 2008
	500	54.7	5.44	Sugar beet	McCue and Hanson, 1992
	501	54.8	5.45	Suaeda glauca	Ayarpadikannan et al., 2011
	503	54.8	5.25	Papaya	Zhu et al., 2015
	494	53.6	5.61	Sorghum	Wood et al., 1996
	503	54.7	5.39	Ammopiptanthus nanus	Yu et al., 2014
	503	54.7	5.28	Soybean	Juwattanasomran et al., 2011
CMO	417	47.2	6.01	Watermelon
	407	44.8	6.2	Barley	Mitsuya et al., 2011
	446	50.2	6.02	Sugar beet	Russell et al., 1998
	439	48.2	5.73	Spinach	Rathinasabapathi et al., 1997
	410	45.6	5.95	Rice	NCBI
