# Supplementary material for: Glycinebetaine Biosynthesis in Response to Osmotic Stress Depends on Jasmonate Signaling in Watermelon Suspension Cells
Source: Front Plant Sci. 2018 Oct 12;9:1469. doi: 10.3389/fpls.2018.01469 (PMC6194323; doi:10.3389/fpls.2018.01469)
Supplement: Supplementary file 7 [file Table_5.XLS]

## Sheet: Sheet1
Table S5. Prediction of cis-acting regulatory elements of ClBADH gene
Elements	Organism	Sequence	Function annotation
A-box	Petroselinum crispum	CCGTCC	Cis-acting regulatory element
AT-rich element	Glycine max	ATAGAAATCAA	Binding site of AT-rich DNA binding protein (ATBP-1)
ATGCAAAT motif	Oryza sativa	ATACAAAT	Cis-acting regulatory element associated to the TGAGTCA motif
Box 4	Petroselinum crispum	ATTAAT	Part of a conserved DNA module involved in light responsiveness
Box I	Pisum sativum	TTTCAAA	Light responsive element
Box-W1	Petroselinum crispum	TTGACC	Fungal elicitor responsive element
CAAT-box	Arabidopsis thaliana	CCAAT	Common cis-acting element in promoter and enhancer regions
CCGTCC-box	Arabidopsis thaliana	CCGTCC	Cis-acting regulatory element related to meristem specific activation
*CGTCA-motif	Hordeum vulgare	CGTCA	Cis-acting regulatory element involved in the MeJA-responsiveness
EIRE	Nicotiana tabacum	TTCGACC	Elicitor-responsive element
*ERE	Dianthus caryophyllus	ATTTCAAA	Ethylene-responsive element
GAG-motif	Spinacia oleracea	AGAGATG	Part of a light responsive element
GARE-motif	Brassica oleracea	TCTGTTG	Gibberellin-responsive element
GT1-motif	Solanum tuberosum	AATCCACA	Light responsive element
HD-Zip 1	Arabidopsis thaliana	CAAT(A/T)ATTG	Element involved in differentiation of the palisade mesophyll cells
HD-Zip 2	Arabidopsis thaliana	CAAT(G/C)ATTG	Element involved in the control of leaf morphology development
HSE	Brassica oleracea	AAAAAATTTC	Cis-acting element involved in heat stress responsiveness
I-box	Triticum aestivum	aAGATAAGA	Part of a light responsive element
LTR	Hordeum vulgare	CCGAAA	Cis-acting element involved in low-temperature responsiveness
*MBS	Arabidopsis thaliana	CAACTG	MYB binding site involved in drought-inducibility
Skn-1_motif	Oryza sativa	GTCAT	Cis-acting regulatory element required for endosperm expression
Sp1	Zea mays	CC(G/A)CCC	Light responsive element
TATA-box	Lycopersicon esculentum	TTTTA	Core promoter element around -30 of transcription start
*TC-rich repeats	Nicotiana tabacum	ATTTTCTTCA	Cis-acting element involved in defense and stress responsiveness
TCA-element	Brassica oleracea	GAGAAGAATA	Cis-acting element involved in salicylic acid responsiveness
TCT-motif	Arabidopsis thaliana	TCTTAC	Part of a light responsive element
*TGACG-motif	Hordeum vulgare	TGACG	Cis-acting regulatory element involved in the MeJA-responsiveness
circadian	Lycopersicon esculentum	CAANNNNATC	Cis-acting regulatory element involved in circadian control
