# Supplementary material for: Glycinebetaine Biosynthesis in Response to Osmotic Stress Depends on Jasmonate Signaling in Watermelon Suspension Cells
Source: Front Plant Sci. 2018 Oct 12;9:1469. doi: 10.3389/fpls.2018.01469 (PMC6194323; doi:10.3389/fpls.2018.01469)
Supplement: Supplementary file 8 [file Table_6.XLS]

## Sheet: Sheet1
Table S6. Prediction of cis-acting regulatory elements of ClCMO gene
Elements	Organism	Sequence	Function annotation
ACE	Petroselinum crispum	CTAACGTATT	Cis-acting element involved in light responsiveness
ARE	Zea mays	TGGTTT	Cis-acting regulatory element essential for the anaerobic induction
ATCC-motif	Pisum sativum	CAATCCTC	Part of a conserved DNA module involved in light responsiveness
Box 4	Petroselinum crispum	ATTAAT	Part of a conserved DNA module involved in light responsiveness
Box I	Pisum sativum	TTTCAAA	Light responsive element
Box III	Pisum sativum	CATTTACACT	Protein binding site
CAAT-box	Arabidopsis thaliana	CCAAT	Common cis-acting element in promoter and enhancer regions
CATT-motif	Zea mays	GCATTC	Part of a light responsive element
CCAAT-box	Hordeum vulgare	CAACGG	MYBHv1 binding site
*CGTCA-motif	Hordeum vulgare	CGTCA	Cis-acting regulatory element involved in the MeJA-responsiveness
G-box	Zea mays	CACGTC	Cis-acting regulatory element involved in light responsiveness
GAG-motif	Spinacia oleracea	AGAGATG	Part of a light responsive element
HSE	Brassica oleracea	AAAAAATTTC	Cis-acting element involved in heat stress responsiveness
*MBS	Arabidopsis thaliana	CAACTG	MYB binding site involved in drought-inducibility
P-box	Oryza sativa	CCTTTTG	Gibberellin-responsive element
TATA-box	Lycopersicon esculentum	TTTTA	Core promoter element around -30 of transcription start
TATC-box	Oryza sativa	TATCCCA	Cis-acting element involved in gibberellin-responsiveness
*TC-rich repeats	Nicotiana tabacum	ATTTTCTTCA	Cis-acting element involved in defense and stress responsiveness
TCCC-motif	Spinacia oleracea	TCTCCCT	Part of a light responsive element
Unnamed__1	Glycine max	GAATTTAATTAA	60K protein binding site
chs-CMA2a	Petroselinum crispum	TCACTTGA	Part of a light responsive element
circadian	Lycopersicon esculentum	CAANNNNATC	Cis-acting regulatory element involved in circadian control
