# Supplementary material for: Glycinebetaine Biosynthesis in Response to Osmotic Stress Depends on Jasmonate Signaling in Watermelon Suspension Cells
Source: Front Plant Sci. 2018 Oct 12;9:1469. doi: 10.3389/fpls.2018.01469 (PMC6194323; doi:10.3389/fpls.2018.01469)
Supplement: Supplementary file 9 [file Table_7.XLS]

## Sheet: Sheet1
Table S7. Pairwise percent identity of betaine aldehyde dehydrogenase
	Citrullus lanatus	Beta vulgaris	Cucumis melo	Cucumis sativus	Arabidopsis thaliana	Brassica rapa	Glycine max	Oryza sativa Indica Group	Oryza sativa Japonica Group	Triticum aestivum	Zea mays	Amaranthus hypochondriacus
Beta vulgaris	0.76
Cucumis melo	0.93	0.73
Cucumis sativus	0.93	0.73	0.97
Arabidopsis thaliana	0.83	0.76	0.82	0.81
Brassica rapa	0.82	0.76	0.81	0.8	0.94
Glycine max	0.83	0.76	0.81	0.82	0.82	0.81
Oryza sativa Indica Group	0.73	0.68	0.72	0.71	0.72	0.73	0.72
Oryza sativa Japonica Group	0.76	0.71	0.74	0.71	0.76	0.75	0.75	0.74
Triticum aestivum	0.75	0.71	0.73	0.73	0.75	0.75	0.75	0.71	0.88
Zea mays	0.74	0.7	0.72	0.71	0.73	0.73	0.72	0.86	0.77	0.73
Amaranthus hypochondriacus	0.83	0.83	0.81	0.81	0.8	0.78	0.82	0.7	0.74	0.74	0.7
Escherichia coli	0.39	0.38	0.41	0.41	0.41	0.4	0.4	0.37	0.38	0.37	0.38	0.4
