# Supplementary material for: Glycinebetaine Biosynthesis in Response to Osmotic Stress Depends on Jasmonate Signaling in Watermelon Suspension Cells
Source: Front Plant Sci. 2018 Oct 12;9:1469. doi: 10.3389/fpls.2018.01469 (PMC6194323; doi:10.3389/fpls.2018.01469)
Supplement: Supplementary file 10 [file Table_8.XLS]

## Sheet: Sheet1
Table S8. Pairwise percent identity of choline monooxygenase
	Citrullus lanatus	Cucumis sativus	Cucumis melo	Beta vulgaris	Glycine max	Arabidopsis thaliana	Lycium barbarum	Oryza sativa	Spinacia oleracea	Zea mays	Atriplex hortensis
Cucumis sativus	0.9
Cucumis melo	0.9	0.94
Beta vulgaris	0.53	0.52	0.52
Glycine max	0.71	0.7	0.68	0.52
Arabidopsis thaliana	0.63	0.65	0.63	0.54	0.64
Lycium barbarum	0.65	0.67	0.66	0.54	0.68	0.66
Oryza sativa	0.65	0.63	0.63	0.49	0.68	0.62	0.65
Spinacia oleracea	0.5	0.5	0.5	0.77	0.53	0.55	0.55	0.49
Zea mays	0.67	0.67	0.67	0.52	0.66	0.62	0.66	0.82	0.51
Atriplex hortensis	0.51	0.52	0.52	0.72	0.55	0.54	0.52	0.49	0.84	0.51
Nicotiana attenuata	0.7	0.72	0.71	0.53	0.74	0.71	0.86	0.69	0.55	0.68	0.51
